# Supplementary material for: Farmer and Veterinary Practices and Opinions Related to the Diagnosis of Mastitis and Metabolic Disease in UK Dairy Cows
Source: Front Vet Sci. 2020 Mar 4;7:127. doi: 10.3389/fvets.2020.00127 (PMC7064466; doi:10.3389/fvets.2020.00127)
Supplement: Supplementary file 1 [file Table_1.xlsx]

## Sheet: Farmer
Farmer questionnaire: Dairy Health
1.What is your role?
Farm owner/operator
Farm manager
Herd manager
2.What is your current herd size?
<100
100-300
300-600
>600
3.What calving system do you operate?
All year round
Block calving
4.What farming system do you operate?
Total mixed ration
Grass based
Combination of total mixed ration and grazing
5.Where is your farm located?
England
Northern Ireland
Scotland
Wales
Other - Write In (Required)
6.What is your average somatic cell count?
<150,000
150,000-200,000
>200,000
7.What method(s) are you currently using for mastitis detection?
Visual identification
California mastitis test
Milk recording SCC
Conductivity test
8.Rate whether you agree or disagree with the following statement. The methods I use to detect mastitis are:(Minimum of three ratings required)
Accurate
Easy to use
Not disruptive to my current routine
Cost effective
Able to detects issues early
Able to produce timely results
Informative for decision making
9.Who on your farm would identify the most mastitis?
Herd manager
Milk harvester/farm worker
Automated detection system
10.What would you treat more in a season?
Subclinical mastitis - high cell count cows
Clinical mastitis
I don’t know
11.Rate the need for improvement in the following area?
Identifying cows that are susceptible to mastitis
Quantifying the chance of reinfection
Identifying subclinical cows
Identifying clinical cows
12.When do you check the entire herd (all cows in one milking) for mastitis?
Daily
Weekly
Monthly
Annually
When there is a high bulk somatic cell count
Never
Other - Write In (Required)
13.Which sampling method(s) from the following list would you consider for early identification of subclinical mastitis or for identifying animals predisposed to mastitis?
Blood test
Urine test
Mammary tissue test
Milk test
None of the above
14.What is an acceptable time to receive mastitis results?
Same day
Overnight
2-3 days
5-7 days
15.Do you consider metabolic disorders to be a problem on your farm?
Yes
No
16.What method(s) are you currently using to identify metabolic disorders?
Body condition score
Milk test – fat/protein ratio
Milk test – ketone testing
Blood metabolites – NEFA, BHB
Urine testing – pH
Urine testing – Ketone bodies
Other - Write In (Required)
17.Rate whether you agree or disagree with the following statement.The method/s I use to identify metabolic disorders in cows are...(Minimum of three ratings required)
Accurate
Easy to use
Not disruptive to my current routine
Cost effective
Able to detects issues early
Able to produce timely results
Informative for decision making
18.Who on your farm would identify the most metabolic health problems?
Farm manager
Herd manager
Milk harvester/farm worker
Automated detection system
Other - Write In (Required)
19.What would you treat more in a season?
Subclinical metabolic disorders
Clinical metabolic disorders
I don’t know
20.Rate the need for improvement in the following areas:(Minimum of three ratings required)
Identifying cows that are susceptible to metabolic disorders
Quantifying the chance of relapse in the current lactation
Identifying subclinical cows
Identifying clinical cows
Quantifying the chance of recurrence in subsequent lactations
21.Which sampling method(s) from the following list would you consider using for identifying animals predisposed to metabolic disorders?
Blood test
Urine test
Liver tissue test
Milk test
22.What is an acceptable time to receive metabolic health results?
Same day
Overnight
2-3 days
5-7 days
23.Rate the following barriers to adopting new technology on your farm.(Minimum of three ratings required)
Disrupts farm practices
Significant change to infrastructure
Doesn’t reduce labour requirements
Displacement of lower skilled roles
Increases higher level management
Requires learning new skills
No improvement in performance
High up-front cost
High ongoing cost
No reduction in operating costs
Costs cannot be borrowed or cash-flowed
24.Finally, if you have any comments regarding any content in the survey, please leave them below

## Sheet: Veterinary
Veterinary questionnaire: Dairy Health
1.Where do you practice?
Scotland
Wales
England
Northern Ireland
Other - Write In (Required)
2.What method(s) do you recommend for mastitis detection?
Visual identification
California mastitis test
Milk recording samples
Conductivity test
Routine individual milk samples for bacteriology/PCR testing
Other - Write In (Required)
3.Rate the need for improvement in the following areas:(Minimum of three ratings required)
Identifying cows that are susceptible to mastitis
Quantifying the chance of reinfection
Identifying subclinical cows
Identifying clinical cows
Quantifying the chance of cure
4.Which sampling method from the following list would you consider using for early identification of subclinical mastitis or for identifying animals predisposed to mastitis?
Blood test
Urine test
Mammary tissue test
Milk test
5.What is an acceptable time to report mastitis results?
Same day
Overnight
2-3 days
6.Would you promote a mastitis test that identifies predisposed animals, resulting in less antibiotic use?
Yes
No
7.Would you advocate treating a larger number of subclinical mastitis cases with anitbiotics if it meant that the number of clinical cases was reduced?
Yes
No
8.Rate whether you agree or disagree with the following statements:(Minimum of three ratings required)
Current methods for detecting mastitis are adequate
Current methods for detecting mastitis are correctly implemented on farm
The services provided by veterinarians for mastitis detection are satisfactory
Farmers utilise veterinary services for mastitis
9.Do you consider the prevalence of metabolic disorders a significant problem on farm?
Yes
No
10.What method(s) are you currently using to identify metabolic disorders?
Body condition score
Milk test – fat/protein ratio
Milk test – ketone testing
Blood metabolites – NEFA, BHB
Urine testing – pH
Urine testing – Ketone bodies
Other - Write In (Required)
11.Rate whether you agree or disagree with the following statement. Currently available methods of detecting/diagnosing metabolic disorders are...(Minimum of three ratings required)
Accurate
Easy to use
Frequently used by farmers
Cost effective (to the veterinary business)
Detecting disease early
Producing timely results
12.What would you treat more in a season?
Subclinical metabolic disorders
Clinical metabolic disorders
13.Rate the need for improvement in the following areas:(Minimum of three ratings required)
Identifying cows that are susceptible to metabolic disorders
Quantifying the chance of relapse in the same lactation
Identifying subclinical cows
Identifying clinical cows
Quantifying the chance of recurrence in subsequent lactations
14.Which sampling method from the following list would you consider using for early identification of subclinical metabolic disorders or for identifying animals predisposed to metabolic disorders?
Blood test
Urine test
Liver tissue test
Milk test
15.What is an acceptable time to receive metabolic diagnostic results?
Same day
Overnight
2-3 days
16.Rate whether you agree or disagree with the following statements:(Minimum of three ratings required)
Current methods for detecting metabolic disorders are adequate
Current methods for detecting metabolic disorders are correctly implemented on farm
The services provided by veterinarians for metabolic disorders are satisfactory
Farmers utilise veterinary services for metabolic disease
17.Rate the following barriers to adopting new diagnostic technology within your veterinary business.(Minimum of three ratings required)
Change of equipment
Doesn’t reduce labour requirements
Displacement of qualified veterinarians
Increases demand for higher level management
Requires retraining
Requires internal laboratory analysis
Requires external laboratory analysis
High up-front cost
No reduction in operating costs
18.Finally, if you have any comments regarding any content in this survey please leave them below
